# Supplementary material for: CBX7 reprograms metabolic flux to protect against meningioma progression by modulating the USP44/c-MYC/LDHA axis
Source: J Mol Cell Biol. 2023 Oct 3;15(10):mjad057. doi: 10.1093/jmcb/mjad057 (PMC11195615; doi:10.1093/jmcb/mjad057)
Supplement: mjad057_Supplemental_Files [file mjad057_supplemental_files.zip]

Archive with 2 entries (2 files):
- JMCB-2022-0008.R3_Supplementary material.pdf
- JMCB-2022-0008.R3_Supplementary Table S2.xlsx
