# Supplementary material for: CBX7 reprograms metabolic flux to protect against meningioma progression by modulating the USP44/c-MYC/LDHA axis
Source: J Mol Cell Biol. 2023 Oct 3;15(10):mjad057. doi: 10.1093/jmcb/mjad057 (PMC11195615; doi:10.1093/jmcb/mjad057)
Supplement: mjad057_Supplemental_Files [file mjad057_supplemental_files.zip › JMCB-2022-0008.R3_Supplementary Table S2.xlsx]

## Sheet: Sheet3
Supplementary Table S2 iTRAQ-based proteomics analysis of meningioma cells with or without CBX7 restoration.
SampleName	A1	A2	B1	B2	C1	C2	D1	D2
Group	CH157_LV_NC_1	CH157_LV_NC_2	CH157_LV_CBX7_1	CH157_LV_CBX7_2	IOMM_Lee_LV_NC_1	IOMM_Lee_LV_NC_2	IOMM_Lee_LV_CBX7_1	IOMM_Lee_LV_CBX7_2
Accession Number	Molecular Weight	A1	A2	B1	B2	C1	C2	D1	D2	Ratio(B/A)	p Value	Ratio(D/C)	p Value
VIME_HUMAN	54 kDa	1.0507	1.0155	0.9445	0.9342	1.1688	1.156	0.9607	0.9857	0.909254	0.0361968	0.837233	0.00546406
PLEC_HUMAN	532 kDa	1.0118	0.9986	0.9462	0.9299	1.0633	1.0147	0.8332	0.8508	0.933197	0.0235335	0.810395	0.0167788
MYH9_HUMAN	227 kDa	1.0013	1.049	0.8017	0.7653	0.9818	0.9327	0.7096	0.742	0.764278	0.015066	0.758214	0.015769
FLNA_HUMAN	281 kDa	1.019	1.0552	0.8993	0.875	1.0301	0.9975	0.8546	0.8722	0.855414	0.0204882	0.851647	0.0148326
TLN1_HUMAN	270 kDa	1.0009	1.0321	0.8772	0.8783	1.0209	0.9673	0.8723	0.8705	0.863502	0.0124214	0.876572	0.0445904
HS90A_HUMAN	85 kDa	1.1816	1.1751	1.4108	1.4598	1.3105	1.315	1.4872	1.4573	1.21806	0.00912503	1.1215	0.00886509
FLNC_HUMAN	291 kDa	0.9991	0.9707	1.9641	2.1457	1.6652	1.8222	2.4912	2.4998	2.0864	0.00729666	1.43115	0.0107593
HSP7C_HUMAN	71 kDa	0.9976	0.9976	1.0514	1.057	1.0593	1.0477	1.1673	1.1424	1.05674	0.00243833	1.0962	0.0178741
ANXA2_HUMAN	39 kDa	0.9788	0.9912	0.7188	0.6813	0.8264	0.7898	0.6693	0.643	0.710711	0.00476886	0.811966	0.0212939
VINC_HUMAN	124 kDa	0.9908	1.0078	0.9064	0.8951	1.019	0.9776	0.8767	0.8881	0.901381	0.0105565	0.883903	0.0326463
IQGA1_HUMAN	189 kDa	1	1.0098	0.8635	0.8349	0.9389	0.9027	0.8183	0.8234	0.845059	0.0092944	0.891453	0.0318552
MOES_HUMAN	68 kDa	1.0034	0.9961	0.8285	0.8336	0.9073	0.8943	0.803	0.7811	0.831258	0.000695872	0.879274	0.0134352
ACLY_HUMAN	121 kDa	1.0092	0.9893	1.2043	1.2084	1.0362	1.055	1.2804	1.288	1.20726	0.0023976	1.22819	0.00180085
LDHA_HUMAN	37 kDa	1.9456	2.1471	1.0897	1.1317	3.4673	3.3442	2.5265	2.5673	0.542771	0.0118833	0.747824	0.00565187
LMNA_HUMAN	74 kDa	1.0009	1.022	0.8577	0.8369	0.9881	0.9725	0.7902	0.7868	0.837708	0.00804659	0.804346	0.00172791
STIP1_HUMAN	63 kDa	1.0034	0.9899	1.1916	1.2124	1.2047	1.2095	1.2959	1.3041	1.20604	0.00362561	1.07696	0.00260496
LPPRC_HUMAN	158 kDa	1.0123	0.9948	1.0951	1.1186	1.062	1.0726	1.1869	1.1618	1.10293	0.019526	1.1003	0.0158121
MACF1_HUMAN	838 kDa	1.0125	0.993	0.8789	0.8607	0.9402	0.9159	0.8334	0.8503	0.867415	0.00991371	0.907117	0.0282343
TCPB_HUMAN	57 kDa	0.9973	0.9731	1.0547	1.0485	0.9129	0.9438	1.0793	1.1007	1.0674	0.033613	1.17413	0.0132484
C1TC_HUMAN	102 kDa	0.9728	0.995	1.1169	1.1723	1.1659	1.1461	1.2388	1.2491	1.16333	0.0327959	1.07608	0.0157208
TCPQ_HUMAN	60 kDa	0.9879	0.9994	1.0297	1.0418	0.9383	0.9593	1.0331	1.0686	1.04237	0.0371299	1.10756	0.0384968
ACTN1_HUMAN	103 kDa	0.9854	0.9833	0.9036	0.8988	1.0426	1.0025	0.8579	0.8727	0.915528	0.000991087	0.846218	0.0179752
LDHB_HUMAN	37 kDa	1.0176	1.0127	1.1564	1.1614	1.043	1.0733	1.2899	1.3016	1.1416	0.000592411	1.22454	0.00463939
PSMD2_HUMAN	100 kDa	1.0381	1.027	1.1669	1.2002	1.0494	1.074	1.2864	1.2921	1.14624	0.0132415	1.21433	0.00306456
TPM4_HUMAN	29 kDa	1	0.9933	0.9042	0.9052	1.1312	1.0535	0.8684	0.8954	0.907741	0.00135417	0.807342	0.0361362
MPRI_HUMAN	274 kDa	0.9958	0.9578	1.2216	1.2458	1.201	1.2084	1.2698	1.2721	1.263	0.00760076	1.05499	0.00340298
EF1G_HUMAN	50 kDa	0.9901	1.0587	1.1991	1.2586	0.983	1.0458	1.3322	1.2781	1.19958	0.0459472	1.28662	0.0197198
G6PI_HUMAN	63 kDa	1	1.0213	0.9466	0.9345	1.0262	1.0283	0.9438	0.9488	0.930639	0.0291995	0.921197	0.00112014
TCPD_HUMAN	58 kDa	1.0051	0.9834	1.0744	1.0666	0.9494	0.9407	1.084	1.1001	1.07669	0.0221086	1.15555	0.00385217
PYR1_HUMAN	243 kDa	1.0097	0.9914	1.0477	1.0602	0.8749	0.9315	1.0858	1.1043	1.05337	0.0404634	1.21241	0.0232476
HS105_HUMAN	97 kDa	0.9862	1.0103	1.1065	1.1172	0.9064	0.9107	1.1462	1.151	1.1138	0.0132034	1.26421	0.000180128
PDC6I_HUMAN	96 kDa	0.9982	1.0169	1.0954	1.1032	1.1081	1.0938	1.1738	1.1697	1.09106	0.0119734	1.06431	0.0108577
PFKAP_HUMAN	86 kDa	1.0169	1.024	0.9829	0.9752	1.495	1.4162	0.9616	0.9663	0.95943	0.0156269	0.662236	0.00638335
TIF1B_HUMAN	89 kDa	1.02	1.0497	0.7926	0.7559	0.7789	0.7653	0.6962	0.6864	0.748176	0.00810572	0.89535	0.0105897
CKAP4_HUMAN	66 kDa	1.0048	1.013	0.9	0.8677	0.9021	0.8498	0.7629	0.7608	0.876053	0.017295	0.869741	0.0487921
HYOU1_HUMAN	111 kDa	0.984	0.9823	0.8498	0.8072	1.0926	1.0319	0.7492	0.7585	0.842699	0.018475	0.709673	0.00976711
PARP1_HUMAN	113 kDa	1.0081	1.0154	1.2084	1.2055	0.86	0.8835	1.1908	1.2457	1.19293	0.000404578	1.39748	0.00734415
GDIB_HUMAN	51 kDa	0.984	1.0169	0.8668	0.8467	1.063	0.9966	0.8389	0.819	0.856365	0.017524	0.804962	0.0285101
MCM3_HUMAN	91 kDa	1.0194	1.0258	1.0672	1.0736	0.9609	0.9702	1.1382	1.1153	1.04674	0.00884469	1.16695	0.00582602
PRS4_HUMAN	49 kDa	0.9995	1.0241	1.1354	1.1376	1.0307	1.0237	1.1609	1.1268	1.12325	0.00966507	1.11356	0.0215471
CAN1_HUMAN	82 kDa	0.9822	0.9724	1.2854	1.311	1.3245	1.3406	1.3901	1.4097	1.32835	0.00181922	1.05054	0.0336779
DNM1L_HUMAN	82 kDa	0.9847	0.9951	1.1694	1.26	1.1112	1.1485	1.2496	1.2225	1.22709	0.0387657	1.09399	0.0440301
TAGL2_HUMAN	22 kDa	0.986	0.9879	0.7586	0.7135	0.8648	0.8194	0.6428	0.6413	0.745782	0.00799519	0.762439	0.0126459
CYFP1_HUMAN	145 kDa	0.9934	1.0186	0.8769	0.9154	1.031	1.002	0.863	0.8571	0.890805	0.041175	0.84609	0.00882711
COR1C_HUMAN	53 kDa	1.011	1.0389	1.1252	1.144	1.1433	1.1419	1.2486	1.2455	1.10698	0.0227353	1.09141	0.000265023
MCM2_HUMAN	102 kDa	1	0.9828	1.0412	1.0391	0.9128	0.9326	1.0953	1.0843	1.04917	0.0301628	1.1811	0.00456203
MCM5_HUMAN	82 kDa	0.9896	0.982	1.055	1.0403	0.9525	0.9398	1.0313	1.0765	1.06274	0.0174302	1.11388	0.0443333
2AAA_HUMAN	65 kDa	0.9978	0.9716	0.8752	0.8547	0.9374	0.9474	0.8013	0.8115	0.878389	0.0187527	0.855688	0.00274654
LMNB2_HUMAN	70 kDa	0.999	0.9885	0.9124	0.9027	0.9531	0.9598	0.8925	0.8844	0.913258	0.006805	0.928904	0.00592125
6PGD_HUMAN	53 kDa	1.0163	1.0502	0.8513	0.8433	0.9398	0.9083	0.8185	0.7901	0.820034	0.00865794	0.870407	0.0299578
EFTU_HUMAN	50 kDa	1.0086	1.0374	1.2106	1.1861	1.1811	1.1662	1.2952	1.2747	1.17141	0.0114256	1.09483	0.012715
TALDO_HUMAN	38 kDa	1.0019	1.0446	0.8665	0.839	1.0891	1.0382	0.8968	0.8993	0.833374	0.0214718	0.84431	0.0228667
TCTP_HUMAN	20 kDa	0.9943	1.0104	1.098	1.1349	1.0525	1.0928	1.2251	1.2398	1.11383	0.029743	1.14898	0.0175429
KINH_HUMAN	110 kDa	0.9992	1.0112	0.85	0.8478	1.0168	0.9659	0.7896	0.8241	0.844509	0.00151968	0.81389	0.0266634
PUR9_HUMAN	65 kDa	1.0267	1.0353	1.1478	1.1514	1.0448	1.0125	1.2606	1.2436	1.11503	0.00154129	1.21723	0.00660479
CUL4B_HUMAN	104 kDa	1.0195	1.0579	0.7376	0.746	0.7575	0.7418	0.6957	0.6994	0.714162	0.0043535	0.930501	0.0231345
ERP29_HUMAN	29 kDa	0.999	1.0115	1.0898	1.1301	1.082	1.0587	1.221	1.1797	1.10415	0.0382856	1.12146	0.0316903
RL14_HUMAN	23 kDa	0.9699	0.9618	1.1072	1.1045	0.8488	0.9109	1.0662	1.0554	1.14495	0.000928552	1.20566	0.0290211
UCHL1_HUMAN	25 kDa	1.0236	1.0392	0.8594	0.8363	0.9362	0.8958	0.8138	0.7875	0.822038	0.00571609	0.874072	0.0409966
WDR1_HUMAN	66 kDa	1	1.017	0.8509	0.8312	1.1113	1.0692	0.8154	0.8147	0.833961	0.00598281	0.747581	0.00580143
FSCN1_HUMAN	55 kDa	0.9841	0.9989	0.7854	0.7622	0.7981	0.7511	0.6305	0.6263	0.780434	0.00397088	0.811257	0.0250681
RECQ1_HUMAN	73 kDa	1.0016	1.01	1.1077	1.0791	1.0871	1.0605	1.1589	1.1399	1.08709	0.0277475	1.0704	0.0436997
SAHH_HUMAN	48 kDa	0.9796	1.0337	1.189	1.225	1.1484	1.1556	1.3548	1.3158	1.19903	0.0253063	1.15911	0.0115015
NSF_HUMAN	83 kDa	0.9929	0.9898	1.065	1.0551	0.9342	0.9245	1.1508	1.1731	1.0693	0.0056523	1.25028	0.00272152
PYGB_HUMAN	97 kDa	0.9838	0.9985	0.8624	0.8347	0.9423	0.9137	0.7735	0.7744	0.856127	0.011875	0.833998	0.00851537
GLGB_HUMAN	80 kDa	0.9884	0.9849	0.8633	0.8584	1.0663	1.0324	0.8289	0.8442	0.872498	0.000572313	0.797208	0.00755045
RUVB2_HUMAN	51 kDa	0.9964	0.9956	1.0764	1.0813	1.005	0.9853	1.0843	1.0928	1.08318	0.000896577	1.09386	0.012937
TGM2_HUMAN	77 kDa	1.0029	0.963	1.5989	1.7479	1.8617	1.9015	2.1329	2.1076	1.70243	0.0122486	1.12683	0.00962218
SYNC_HUMAN	63 kDa	0.9929	0.9694	1.2716	1.3829	1.31	1.2921	1.4976	1.4555	1.35275	0.0259595	1.13489	0.0165661
AKA12_HUMAN	191 kDa	1.0177	1.0578	0.8684	0.8546	1.2844	1.2094	0.8248	0.8251	0.830161	0.0141669	0.661601	0.00780619
CALD1_HUMAN	93 kDa	1.0069	1.0369	0.7888	0.7454	1.3527	1.2377	0.6868	0.7145	0.750661	0.0105494	0.540959	0.00975132
H31T_HUMAN	16 kDa	1.0002	0.9619	2.0063	2.0227	1.248	1.3243	2.0846	2.1503	2.05341	0.000406077	1.64635	0.00364757
RL1D1_HUMAN	55 kDa	1	0.9876	1.1949	1.1982	0.9474	0.9411	1.1779	1.2044	1.20401	0.000999835	1.26148	0.00302893
TOM70_HUMAN	67 kDa	0.9981	1.0117	1.2273	1.2847	1.2304	1.2525	1.3144	1.339	1.24988	0.0135181	1.06867	0.0356204
LRC59_HUMAN	35 kDa	0.9917	1.0143	1.1069	1.0927	0.9542	0.9618	1.1399	1.1553	1.09651	0.0184817	1.19791	0.00204472
UGGG1_HUMAN	177 kDa	1.0165	1.0297	0.9413	0.9375	0.9963	1.0291	0.9145	0.9149	0.91819	0.00666585	0.903229	0.0268848
ABCF2_HUMAN	71 kDa	0.9988	0.9543	1.1192	1.1522	1.0924	1.0931	1.1975	1.2053	1.16297	0.0289836	1.09943	0.00129631
ACADV_HUMAN	70 kDa	1.0142	0.9963	0.8849	0.8438	0.9025	0.9115	0.7638	0.7727	0.859836	0.0243847	0.847023	0.00207401
RS6_HUMAN	29 kDa	1.008	1.0442	1.1082	1.1315	0.9979	1.0366	1.1469	1.1686	1.09137	0.0488837	1.13812	0.0240358
TOP2A_HUMAN	174 kDa	1.0075	1.0109	1.1663	1.1736	0.9378	0.9458	1.0759	1.1104	1.15928	0.000626815	1.1607	0.0134138
SC23A_HUMAN	86 kDa	1.0061	1.0396	0.9432	0.9354	0.9936	0.9769	0.9098	0.8851	0.918316	0.0398548	0.910886	0.0276402
TPM3_HUMAN	33 kDa	1.0721	1.0943	0.7837	0.777	0.7764	0.7538	0.6808	0.6906	0.720412	0.0014625	0.896223	0.0232276
MYL6_HUMAN	17 kDa	0.9969	0.986	0.7479	0.7475	0.9121	0.9006	0.7077	0.6581	0.754148	0.000500221	0.753462	0.0127329
VAT1_HUMAN	42 kDa	1.0397	0.9846	1.4792	1.522	1.4486	1.4123	1.6618	1.7219	1.48259	0.00506209	1.18274	0.0175626
AHSA1_HUMAN	38 kDa	0.9895	0.9381	1.1959	1.2657	1.2371	1.2298	1.3127	1.3238	1.27703	0.0253527	1.06875	0.0060802
ARP3_HUMAN	47 kDa	1.0094	1.0153	0.9042	0.942	1.0022	1.001	0.9284	0.921	0.911839	0.0429959	0.923223	0.00236744
ITB1_HUMAN	88 kDa	1.0014	1.0361	0.8865	0.8288	1.3411	1.2164	0.7786	0.784	0.841865	0.0410018	0.610987	0.0153773
SAP_HUMAN	58 kDa	1.0071	1.0442	0.8276	0.7996	1.2699	1.1564	0.7216	0.7191	0.793253	0.0117994	0.593785	0.0130095
AN32A_HUMAN	29 kDa	1.0253	1.0783	0.8176	0.7757	0.8379	0.8407	0.7378	0.7629	0.757416	0.017081	0.894019	0.0195647
AP2M1_HUMAN	50 kDa	1.0029	0.9847	0.9496	0.9459	1.0812	1.0341	0.9228	0.9377	0.953663	0.0383407	0.879544	0.0355946
DPP3_HUMAN	83 kDa	1.0018	0.9839	1.137	1.1522	1.0172	1.0055	1.1554	1.158	1.15284	0.00593349	1.14372	0.00169555
HEAT1_HUMAN	242 kDa	0.9953	0.9748	1.0542	1.0846	0.9255	0.9606	1.0947	1.1315	1.08563	0.0441353	1.18032	0.0216362
MPCP_HUMAN	40 kDa	0.9971	0.9802	1.1804	1.1968	1.0986	1.1183	1.2766	1.2585	1.20225	0.00344986	1.14353	0.00699448
UBP5_HUMAN	96 kDa	0.9985	0.9981	1.0811	1.1226	1.0807	1.0894	1.2234	1.2071	1.10373	0.0378906	1.11999	0.00499679
RAB7A_HUMAN	23 kDa	1.0099	0.9864	1.3885	1.4496	1.326	1.3432	1.5365	1.5482	1.42168	0.00599324	1.15566	0.00249716
ZCCHV_HUMAN	101 kDa	0.9862	0.9701	0.9412	0.93	0.8745	0.868	0.8365	0.8209	0.9565	0.0492249	0.951162	0.0372484
ML12A_HUMAN	20 kDa	1.0112	0.9747	0.7553	0.7919	0.927	0.8601	0.7374	0.708	0.779093	0.0136	0.808796	0.042819
NAT10_HUMAN	116 kDa	1.0007	0.963	1.2328	1.2701	1.1885	1.1545	1.3313	1.3295	1.27458	0.00953583	1.13564	0.0112841
PABP4_HUMAN	71 kDa	0.9889	1.0237	1.0871	1.0854	0.9791	0.9768	1.1509	1.1061	1.07945	0.0443442	1.15394	0.0214835
RL13_HUMAN	24 kDa	1.0336	1.0236	1.1351	1.1247	0.8821	0.9449	1.065	1.0593	1.09848	0.00503304	1.16273	0.0421628
RL8_HUMAN	28 kDa	0.9906	1.0143	1.1357	1.195	0.9079	0.9549	1.112	1.1048	1.1625	0.0363393	1.19004	0.0175671
TOP1_HUMAN	91 kDa	1.0065	1.0392	1.4509	1.4508	1.2268	1.2283	1.385	1.4499	1.41844	0.00145614	1.1547	0.0279944
CNDP2_HUMAN	53 kDa	1.0214	1.0162	1.4014	1.4718	1.3402	1.4005	1.6749	1.7155	1.41009	0.00706142	1.23706	0.0122888
H4_HUMAN	11 kDa	1.0155	0.9552	1.6283	1.7193	0.9981	1.1168	1.9311	1.7774	1.69869	0.00622722	1.75351	0.0145275
UPP1_HUMAN	34 kDa	0.9742	0.9309	1.3817	1.4086	0.9843	1.0352	1.6446	1.5976	1.46465	0.00329979	1.60545	0.00319521
AP1G1_HUMAN	91 kDa	0.9984	1.0183	0.9085	0.9073	0.9642	0.9635	0.8628	0.8836	0.900382	0.00970431	0.90595	0.0129223
BAG3_HUMAN	62 kDa	1.0159	1.0165	1.1208	1.1132	1.0163	1.0182	1.1402	1.1403	1.09919	0.00142697	1.12091	5.98135e-05
COR1B_HUMAN	54 kDa	0.9871	0.9831	1.2095	1.2366	1.0818	1.1135	1.2764	1.2723	1.24155	0.00329697	1.16098	0.00808166
H14_HUMAN	22 kDa	0.9915	1.1189	2.4909	2.2816	0.9489	1.0483	1.5026	1.5069	2.26142	0.00836557	1.50686	0.00952201
NCKP1_HUMAN	129 kDa	0.9997	1.0015	0.9448	0.9167	1.0242	0.9997	0.9059	0.9367	0.930192	0.0383063	0.91042	0.0440331
RL24_HUMAN	18 kDa	1.0112	1.0359	1.1796	1.1928	0.901	0.9802	1.2267	1.2327	1.15891	0.00733052	1.30736	0.0183525
AIFM1_HUMAN	67 kDa	0.9995	0.9799	1.0703	1.086	0.9801	1.0064	1.1427	1.1486	1.08937	0.0195632	1.15344	0.00772943
GNPI1_HUMAN	33 kDa	1.0257	0.986	1.3227	1.4556	1.065	1.164	1.6943	1.7296	1.38107	0.031212	1.53607	0.00764856
JIP4_HUMAN	146 kDa	1.0083	1.0074	1.122	1.1568	1.0335	1.0482	1.124	1.1653	1.13053	0.0170601	1.09973	0.0418143
MK01_HUMAN	41 kDa	0.9979	0.999	0.9333	0.9066	0.9373	0.9441	0.8309	0.7894	0.921378	0.0277697	0.86122	0.0249735
PPCE_HUMAN	81 kDa	0.9981	1.019	0.8827	0.8368	0.9209	0.9243	0.8357	0.7916	0.852461	0.0275393	0.88191	0.0388203
RL23_HUMAN	15 kDa	1.006	1.0021	1.095	1.1109	0.9256	0.9888	1.1122	1.1232	1.0985	0.00678078	1.16768	0.0376942
CNN3_HUMAN	36 kDa	0.9887	0.9905	0.483	0.3936	0.4023	0.3662	0.2882	0.3046	0.442906	0.00651263	0.771373	0.0473407
EHD2_HUMAN	61 kDa	0.9849	0.9717	0.8344	0.7758	0.9277	0.8979	0.7765	0.7613	0.822958	0.0287784	0.842353	0.013243
KAP0_HUMAN	43 kDa	1.0048	1.0187	1.17	1.1438	1.0674	1.1171	1.2876	1.3028	1.14346	0.0102773	1.18581	0.0160024
VDAC2_HUMAN	32 kDa	1.0023	0.9912	0.9589	0.9649	1.0659	1.0253	0.9175	0.9327	0.965036	0.0312443	0.884755	0.0308678
AK1A1_HUMAN	37 kDa	1.0057	1.0299	0.9567	0.9638	1.0763	1.0575	0.97	0.9635	0.943456	0.0448087	0.90613	0.00971909
ATX2L_HUMAN	113 kDa	0.989	0.9584	1.0767	1.0689	0.9634	0.9848	1.064	1.0605	1.10178	0.0244574	1.09049	0.0147933
PAI2_HUMAN	47 kDa	1.0098	1.0168	1.8061	1.9182	1.491	1.5889	1.9688	1.8867	1.83771	0.0043485	1.25183	0.0260807
TOM34_HUMAN	35 kDa	0.9823	0.9068	1.2152	1.2811	1.1327	1.1974	1.4307	1.4451	1.32142	0.0261749	1.2342	0.0144349
ACON_HUMAN	85 kDa	1	1.0223	0.9356	0.9413	1.0259	1.0401	0.8996	0.926	0.928102	0.0241549	0.88364	0.0151953
AFG32_HUMAN	89 kDa	0.996	1.0196	1.2052	1.1782	1.0293	1.0649	1.2326	1.2445	1.18248	0.0093727	1.18284	0.00947382
NOP2_HUMAN	89 kDa	0.979	0.9942	1.2129	1.2103	0.8975	0.9848	1.1276	1.164	1.22806	0.00117226	1.21745	0.0494726
PDLI7_HUMAN	50 kDa	0.9992	1.0642	0.8178	0.7882	0.8229	0.7947	0.7404	0.7178	0.778327	0.0235254	0.901459	0.0477489
SAHH2_HUMAN	59 kDa	0.9978	0.9732	1.205	1.2644	1.0099	1.0719	1.4002	1.3578	1.25287	0.0162362	1.32482	0.0121148
ESTD_HUMAN	31 kDa	1	0.9353	1.1288	1.1322	1.1154	1.1621	1.3648	1.3374	1.16829	0.0373666	1.18648	0.0158677
GSTP1_HUMAN	23 kDa	1.1342	1.128	0.8441	0.8049	0.9893	0.9929	0.8532	0.8427	0.728936	0.00416275	0.855565	0.00149977
RALY_HUMAN	32 kDa	0.9745	0.9997	1.123	1.1169	1.1177	1.1056	1.1625	1.1814	1.13459	0.00938854	1.05424	0.0329259
ADK_HUMAN	41 kDa	1.0129	1.0281	0.7985	0.7664	0.9614	0.9274	0.8146	0.8244	0.766732	0.00551908	0.867747	0.0194804
CUL2_HUMAN	87 kDa	1.0061	1.0327	0.9121	0.9296	1.1093	1.0733	0.8647	0.8457	0.903325	0.0251175	0.783653	0.00734957
NIT2_HUMAN	31 kDa	1.0074	0.9945	1.1846	1.2469	1.2999	1.3014	1.4067	1.382	1.2146	0.021236	1.07204	0.0169931
RL17_HUMAN	21 kDa	0.9939	0.9592	1.058	1.0827	0.9651	0.9985	1.0842	1.0922	1.09605	0.0478767	1.10837	0.0250726
TRAP1_HUMAN	80 kDa	0.9901	1.0079	1.3729	1.459	1.3385	1.3459	1.5325	1.5989	1.41737	0.0109342	1.16652	0.0216182
1433F_HUMAN	28 kDa	0.9956	0.9982	0.739	0.6787	0.7709	0.7263	0.6092	0.6198	0.711054	0.0107986	0.820866	0.0279947
NOP56_HUMAN	66 kDa	0.9885	0.9839	1.1759	1.1245	0.9281	0.9616	1.0712	1.0746	1.16629	0.0238711	1.13552	0.0168513
PDLI5_HUMAN	64 kDa	1.012	1.0895	0.8795	0.8618	1.3279	1.3081	0.8205	0.8594	0.828599	0.0454153	0.637291	0.00207774
RRP12_HUMAN	144 kDa	1	1.035	1.1582	1.161	0.9715	0.9718	1.0877	1.0994	1.13966	0.0149228	1.12546	0.00229663
TBCD_HUMAN	133 kDa	1	0.9741	1.1367	1.171	1.0342	1.0056	1.1716	1.2085	1.16899	0.0161969	1.16683	0.018306
TBRG4_HUMAN	71 kDa	1	1.0259	1.0887	1.0978	1.0411	1.0523	1.2006	1.2395	1.07927	0.0279975	1.16562	0.01336
THIC_HUMAN	41 kDa	1.0065	0.9713	0.5626	0.4918	0.4552	0.4338	0.3548	0.3392	0.533118	0.00725225	0.780652	0.0179486
ARPC5_HUMAN	16 kDa	1.0193	1.0418	0.8429	0.815	0.9128	0.9109	0.7947	0.7972	0.804376	0.00780973	0.872896	0.000183455
GDIA_HUMAN	51 kDa	1.0137	1.0132	0.7538	0.706	0.8491	0.7838	0.6188	0.6183	0.720213	0.00703048	0.757609	0.0261574
P4HA1_HUMAN	61 kDa	1	1.0116	0.8358	0.8062	1.0372	0.9444	0.7784	0.7614	0.816266	0.00731778	0.777049	0.0427019
PIPNB_HUMAN	32 kDa	0.9886	0.9971	0.7555	0.729	0.7889	0.7674	0.7243	0.7307	0.747595	0.003069	0.93491	0.0457022
PNPH_HUMAN	32 kDa	1.0101	1.0123	1.0653	1.0781	0.8903	0.8874	1.0434	1.0077	1.05983	0.0113257	1.15379	0.0167335
TMOD3_HUMAN	40 kDa	0.9777	1.0533	0.8457	0.8158	0.9503	0.8967	0.7859	0.7886	0.81807	0.0451558	0.852463	0.0366679
CD63_HUMAN	26 kDa	1.025	1.0076	1.5731	1.6938	1.2587	1.3187	1.8992	1.8814	1.60725	0.00962063	1.46683	0.00269465
ARL8B_HUMAN	22 kDa	1.0212	0.997	1.2437	1.202	1.234	1.2235	1.3172	1.3608	1.21182	0.0124817	1.08973	0.038964
ARPC4_HUMAN	20 kDa	1.006	1.0135	0.9303	0.9205	1.0556	1.013	0.9181	0.8857	0.916464	0.00530851	0.871991	0.038508
CNBP_HUMAN	19 kDa	0.9829	0.989	1.0687	1.1001	0.9807	0.9976	1.2396	1.1859	1.09985	0.0253902	1.22605	0.0154804
DPYL3_HUMAN	62 kDa	0.9894	1.0129	0.7803	0.8088	1.1627	1.0792	0.7784	0.7556	0.793637	0.0078974	0.684241	0.0146235
ECH1_HUMAN	36 kDa	0.9723	0.9967	0.8113	0.8205	1.0715	0.9998	0.8173	0.8318	0.828746	0.00592733	0.796167	0.0287324
EFGM_HUMAN	83 kDa	0.9816	0.9784	1.1534	1.1275	1.0421	1.0603	1.179	1.2025	1.16372	0.00654873	1.13275	0.0111524
GALE_HUMAN	38 kDa	0.9947	0.9836	1.1933	1.2755	1.2155	1.1689	1.3512	1.3692	1.24794	0.0274256	1.14092	0.021398
PSIP1_HUMAN	60 kDa	1.0164	1.0964	0.6997	0.632	0.6606	0.6633	0.6011	0.6048	0.630301	0.01753	0.910869	0.00150335
S10AB_HUMAN	12 kDa	0.9782	1.0079	0.8325	0.8377	1.2304	1.1859	0.9242	0.8868	0.840945	0.00898754	0.749493	0.00909684
UBC12_HUMAN	21 kDa	1.0214	0.9945	0.7525	0.7392	0.8298	0.8031	0.664	0.6888	0.739967	0.00326108	0.828465	0.0165078
AAAT_HUMAN	57 kDa	1.0158	1.0486	0.8735	0.9163	0.8149	0.8294	0.7863	0.7853	0.866983	0.0364647	0.955787	0.0377223
NPC1_HUMAN	142 kDa	0.9847	0.9851	1.4006	1.4698	1.4364	1.4496	1.8415	1.7042	1.4572	0.00585244	1.22859	0.0410437
PRPS2_HUMAN	35 kDa	0.986	1.0465	0.7817	0.7278	1.1186	1.0565	0.6561	0.6811	0.742681	0.0231718	0.614776	0.00632261
RL35_HUMAN	15 kDa	0.9937	1.0122	1.1889	1.1825	0.9281	0.9199	1.1839	1.1798	1.18221	0.00285626	1.27906	0.000315891
STML2_HUMAN	39 kDa	0.9968	1.0028	0.9051	0.8855	1.0375	1.0258	0.9145	0.9389	0.895479	0.00948223	0.89827	0.0162169
CBPD_HUMAN	153 kDa	1	0.9998	1.1304	1.1059	1.0705	1.0868	1.1585	1.1669	1.11826	0.0105627	1.07792	0.0116912
GRN_HUMAN	64 kDa	1	1.0085	1.2563	1.3037	0.9636	1.0245	1.2883	1.2746	1.27458	0.0075384	1.28912	0.0115888
VPS4B_HUMAN	49 kDa	1	1.0705	1.1976	1.2078	1.1875	1.1584	1.4302	1.4168	1.16175	0.0423866	1.21361	0.00406258
VRK1_HUMAN	45 kDa	1	0.9776	1.1536	1.1872	1.224	1.2516	1.3556	1.3425	1.18366	0.0121374	1.08988	0.0183366
S10AA_HUMAN	11 kDa	1.0025	0.9994	0.8294	0.8629	1.1789	1.1553	0.8186	0.7989	0.845347	0.0116033	0.692957	0.00183478
AL7A1_HUMAN	58 kDa	1	0.9765	0.6014	0.551	0.5917	0.5429	0.438	0.4567	0.583051	0.00452255	0.78856	0.0443238
AMPH_HUMAN	76 kDa	1	0.9596	1.2116	1.2832	1.0687	1.0753	1.3414	1.2802	1.27312	0.0227921	1.22276	0.0162083
ANX11_HUMAN	54 kDa	1.0082	0.9798	0.8947	0.8966	1.0125	0.9758	0.8506	0.8569	0.901056	0.020304	0.858774	0.0171347
CNN2_HUMAN	34 kDa	1.0051	1.0556	0.5956	0.5324	0.8116	0.7055	0.4891	0.5143	0.547387	0.00743917	0.661393	0.0422313
DUS3_HUMAN	20 kDa	1.0064	1.021	1.2094	1.2671	0.9866	1.0607	1.2981	1.2551	1.22152	0.0171142	1.24711	0.0275009
IDHP_HUMAN	51 kDa	1	0.996	0.9617	0.9619	1.2683	1.2741	1.1055	1.1356	0.963727	0.00304607	0.88149	0.0101927
MMP14_HUMAN	66 kDa	1.0019	1.0441	1.3598	1.5446	1.4098	1.4635	1.6003	1.5991	1.41955	0.0454644	1.11349	0.0260744
PLCB3_HUMAN	139 kDa	1	1.0017	1.0979	1.1449	1.0394	1.0428	1.133	1.1591	1.12045	0.0360086	1.10081	0.0153626
PLOD3_HUMAN	85 kDa	0.9689	0.9332	0.7353	0.7443	0.734	0.7019	0.6038	0.6109	0.777877	0.0075081	0.84595	0.0213834
PPIF_HUMAN	22 kDa	0.9958	0.9898	1.2006	1.2877	0.9985	1.0841	1.3785	1.3451	1.25317	0.0288635	1.30779	0.0199359
PRDX4_HUMAN	31 kDa	0.9932	1.0196	1.158	1.1892	1.1146	1.1155	1.2896	1.2333	1.16614	0.0146113	1.13129	0.0350489
RAB18_HUMAN	23 kDa	1.0004	0.9896	0.8955	0.8595	0.9903	0.9427	0.8432	0.8511	0.88191	0.0246383	0.876513	0.0385158
RASA1_HUMAN	116 kDa	0.991	1.0109	0.8733	0.8104	0.9457	0.9426	0.7872	0.806	0.841051	0.0403993	0.843722	0.00414307
RO60_HUMAN	61 kDa	1.0178	1.0533	0.7822	0.7511	0.7514	0.7396	0.7076	0.6967	0.740331	0.00761354	0.941851	0.032657
HINT1_HUMAN	14 kDa	0.9879	1.0258	0.81	0.7654	0.8392	0.8149	0.7624	0.7744	0.782341	0.0173684	0.929085	0.0494549
ATG3_HUMAN	36 kDa	0.9991	1.0193	1.194	1.2186	1.1239	1.1807	1.3296	1.3216	1.1953	0.00645713	1.15039	0.0263125
BIEA_HUMAN	33 kDa	1.0021	1.0183	0.9687	0.9536	1.2773	1.2249	0.9801	1.0405	0.951445	0.0473712	0.807529	0.0264773
ECHD1_HUMAN	34 kDa	1.0066	1.0049	1.1009	1.1197	1.0526	1.0681	1.2848	1.2913	1.10395	0.00805146	1.21474	0.0013594
LAMP1_HUMAN	45 kDa	0.9907	1.0072	1.4688	1.4972	1.0705	1.1112	1.475	1.6159	1.48456	0.00114909	1.41674	0.0250466
LARP4_HUMAN	81 kDa	0.9899	0.9683	1.1494	1.1139	1.0215	1.0373	1.2113	1.1741	1.15581	0.01805	1.15864	0.0149707
MPPB_HUMAN	54 kDa	0.9735	0.9726	1.0668	1.0833	1.049	1.0595	1.1517	1.1555	1.10483	0.00649754	1.09424	0.00314329
MPRD_HUMAN	31 kDa	1.0196	0.9568	1.2846	1.2763	1.1167	1.1163	1.3731	1.3374	1.29574	0.0115425	1.21384	0.00554397
NEUA_HUMAN	48 kDa	1	0.9707	1.1396	1.1364	1.0994	1.0933	1.1533	1.183	1.15492	0.00919202	1.06549	0.0418052
NUP37_HUMAN	37 kDa	1.0017	1.033	1.1438	1.1623	0.975	1.0149	1.188	1.1963	1.13339	0.0174779	1.1982	0.0105095
PCID2_HUMAN	46 kDa	0.9723	1.0118	1.1021	1.1184	1.0603	1.0929	1.1675	1.1514	1.11915	0.0311544	1.07696	0.0449279
PCY1A_HUMAN	42 kDa	0.9653	0.9696	0.8709	0.8553	0.9458	0.9566	0.8551	0.8302	0.892139	0.00595817	0.885881	0.0152722
PP2BA_HUMAN	59 kDa	0.9711	0.9839	0.7398	0.7344	1.0287	0.9795	0.643	0.7261	0.754066	0.000833844	0.681755	0.0220799
RAB13_HUMAN	23 kDa	0.9774	0.9845	0.9338	0.924	1.07	1.0854	0.909	0.9395	0.946939	0.0132462	0.857613	0.0121687
A2MG_HUMAN	163 kDa	1.0051	1.029	2.1419	2.237	1.0027	1.0956	2.0966	2.1906	2.15275	0.00174426	2.04318	0.00362564
BAZ1B_HUMAN	171 kDa	1	0.9636	1.1554	1.16	0.8168	0.8653	0.9808	0.9742	1.17916	0.0107023	1.16224	0.0306961
FRIH_HUMAN	21 kDa	0.9987	0.9284	1.2119	1.2473	0.9545	0.9968	1.3	1.2328	1.27611	0.0211883	1.29801	0.0181405
NEP_HUMAN	86 kDa	1	0.9065	1.2883	1.3531	1.3017	1.2935	1.4796	1.5155	1.38547	0.0231336	1.15409	0.0083732
PRDX5_HUMAN	22 kDa	0.9823	0.9689	1.2061	1.2046	1.2316	1.2835	1.5205	1.4586	1.2355	0.000859976	1.18449	0.0289964
RAB6A_HUMAN	24 kDa	1.0108	0.9837	0.8724	0.8304	0.9223	0.8778	0.7874	0.7755	0.853748	0.0281293	0.86823	0.0357051
ULA1_HUMAN	60 kDa	1	0.9965	0.9285	0.906	0.9943	0.982	0.887	0.8821	0.918858	0.01919	0.895158	0.00405838
AACS_HUMAN	75 kDa	0.9846	0.9756	1.1638	1.1844	1.0318	1.0725	1.2198	1.2281	1.19794	0.00334008	1.16328	0.0143016
AMRP_HUMAN	41 kDa	0.9976	0.949	0.7051	0.6456	0.6558	0.6646	0.5459	0.5542	0.693877	0.0162182	0.833157	0.00300155
CHRD1_HUMAN	37 kDa	1	1.0049	1.0968	1.1212	0.965	0.9426	1.1459	1.1604	1.10629	0.0133662	1.20901	0.00444926
GNA11_HUMAN	42 kDa	1.0237	1.0295	0.871	0.8909	0.9716	0.9534	0.8514	0.8361	0.858124	0.00502517	0.876623	0.00987427
GTR1_HUMAN	54 kDa	1.0203	1.0459	0.6291	0.5824	0.6338	0.6203	0.5027	0.5166	0.586342	0.00386008	0.812774	0.00674153
MYDGF_HUMAN	19 kDa	1.0087	1.0819	0.8312	0.7786	0.7972	0.7953	0.7162	0.7001	0.770018	0.0333967	0.889356	0.00835938
NMD3_HUMAN	58 kDa	0.9877	0.9579	1.1108	1.1287	1.0486	1.0546	1.2094	1.229	1.15106	0.0137035	1.15938	0.0037186
P4K2A_HUMAN	54 kDa	1.0145	0.9682	1.1247	1.1068	1.057	1.0622	1.1922	1.2138	1.12549	0.0375774	1.13533	0.00594742
PGAM5_HUMAN	32 kDa	1	0.9978	1.0934	1.0944	1.0253	1.0249	1.1282	1.1295	1.0951	0.000161734	1.10121	4.29643e-05
RB27B_HUMAN	25 kDa	0.9504	0.8548	1.539	1.7623	1.599	1.6666	1.8853	1.9189	1.82877	0.0253616	1.16493	0.0190841
CTBP1_HUMAN	48 kDa	1	0.9466	0.6927	0.6897	0.7907	0.7329	0.6086	0.6343	0.710161	0.00886704	0.815765	0.0472155
FTO_HUMAN	58 kDa	0.9577	0.9027	0.7843	0.7747	0.7778	0.7959	0.721	0.7092	0.837992	0.0326432	0.908814	0.0219282
KCRB_HUMAN	43 kDa	1.0278	0.9969	0.7548	0.6659	0.4347	0.4414	0.4115	0.3981	0.701684	0.0234308	0.924095	0.0471909
PP6R3_HUMAN	98 kDa	1	0.9782	1.1178	1.0939	1.0326	1.0183	1.0736	1.0904	1.11804	0.0186576	1.05515	0.0360081
RAB34_HUMAN	29 kDa	1.0109	1.0365	1.2523	1.2121	1.0442	1.0889	1.2514	1.2401	1.20367	0.0128119	1.16802	0.0161496
SPRE_HUMAN	28 kDa	1.0141	1.0221	1.3546	1.3097	1.1939	1.2148	1.4532	1.4545	1.30847	0.00523106	1.20717	0.0017564
TPD52_HUMAN	24 kDa	1.012	1.0956	0.7097	0.657	1.1513	1.0644	0.5061	0.5828	0.648463	0.0173302	0.491447	0.010416
FHL1_HUMAN	36 kDa	0.9883	1.1036	0.6942	0.5943	0.5217	0.5188	0.3818	0.3927	0.615947	0.0342186	0.744354	0.00179318
GOLI4_HUMAN	82 kDa	1	0.9998	0.8725	0.878	0.9235	0.8629	0.706	0.7458	0.875338	0.000487009	0.812696	0.0438828
NNMT_HUMAN	30 kDa	1	1.0712	0.7036	0.7053	0.8702	0.8186	0.7225	0.6922	0.680234	0.0113669	0.837695	0.0445017
NNTM_HUMAN	114 kDa	1	0.9778	0.7649	0.7218	0.7083	0.7265	0.6081	0.6159	0.751694	0.00960547	0.853081	0.00870826
TMX2_HUMAN	34 kDa	1.019	1.0256	1.0703	1.074	0.9849	0.9632	1.0833	1.089	1.04876	0.00571022	1.11509	0.00986643
WBP2_HUMAN	28 kDa	0.9857	1.0008	1.2002	1.2183	1.1914	1.2047	1.4643	1.4369	1.21747	0.00296399	1.2108	0.00361633
NUCKS_HUMAN	27 kDa	1.0279	1.1483	0.7065	0.6559	0.6604	0.643	0.5878	0.5955	0.626045	0.0248005	0.907856	0.0241933
HMGN1_HUMAN	11 kDa	1.0123	1.0211	1.4065	1.5015	1.2135	1.3412	1.7172	1.6955	1.43012	0.0116915	1.33585	0.0220407
ADDA_HUMAN	81 kDa	0.9901	1.0083	0.8638	0.8517	0.933	0.905	0.7695	0.7832	0.858437	0.0059153	0.844777	0.0117282
AL9A1_HUMAN	54 kDa	1	0.9901	0.9175	0.9062	0.9696	0.9672	0.9032	0.9056	0.916386	0.00805293	0.933912	0.000702384
BAIP2_HUMAN	61 kDa	1	0.9567	1.1855	1.165	1.0195	1.0008	1.28	1.3064	1.20126	0.0144792	1.28021	0.00325008
CHMP3_HUMAN	25 kDa	0.9746	0.9955	1.0698	1.0483	1.1005	1.1014	1.283	1.3244	1.07512	0.0386797	1.18416	0.0102682
FKBP2_HUMAN	16 kDa	1	1.0654	1.1865	1.2201	1.0602	1.0879	1.2742	1.2738	1.1652	0.0434343	1.18616	0.00476469
GBB1_HUMAN	37 kDa	1.0074	1.0202	0.8414	0.8373	0.9375	0.9081	0.8401	0.8557	0.827925	0.00148071	0.918834	0.0459853
GHITM_HUMAN	37 kDa	0.9908	1.0118	1.2438	1.2426	1.1166	1.0842	1.3107	1.3309	1.24159	0.00188492	1.20029	0.00741926
H15_HUMAN	23 kDa	1	1.0158	1.9278	1.9764	1.1406	1.2647	1.562	1.6899	1.9368	0.000731546	1.35197	0.0415678
KCC2D_HUMAN	56 kDa	1	1.0488	0.7956	0.6895	1.0658	0.989	0.7184	0.6482	0.724863	0.0403421	0.665077	0.0221036
MYADM_HUMAN	35 kDa	0.9768	0.9541	0.8967	0.8775	1.0706	1.0103	0.8238	0.7128	0.918846	0.034164	0.73843	0.0498668
PARVA_HUMAN	42 kDa	1	0.9864	0.8396	0.8307	1.0486	0.9756	0.8045	0.7935	0.840868	0.0026334	0.789448	0.0287172
PSMG1_HUMAN	33 kDa	1.0277	1.0426	1.226	1.3136	1.0756	1.1085	1.5458	1.5773	1.22668	0.0340309	1.42993	0.00234469
SERC1_HUMAN	50 kDa	0.9987	0.9997	1.0218	1.0313	0.7829	0.8103	1.0562	0.9849	1.02737	0.0291693	1.28113	0.0278727
SNX12_HUMAN	20 kDa	0.9953	0.9964	0.8427	0.8077	0.8569	0.8561	0.8241	0.8248	0.828639	0.0103633	0.96258	0.000274905
SNX17_HUMAN	53 kDa	1	0.9324	1.2854	1.407	1.0092	1.0132	1.2983	1.2831	1.39329	0.031916	1.2764	0.00078964
TRUA_HUMAN	47 kDa	1	0.9857	1.155	1.2375	1.1309	1.1194	1.2009	1.1809	1.20486	0.0398494	1.05844	0.0294278
NPTN_HUMAN	44 kDa	1.0095	1.0488	0.8754	0.8817	0.9157	0.8965	0.7706	0.8127	0.853666	0.0170176	0.873689	0.038518
MLP3B_HUMAN	15 kDa	1.0024	0.9573	1.1638	1.109	1.1209	1.1114	1.1891	1.2032	1.15977	0.047733	1.07167	0.0111037
FPRP_HUMAN	99 kDa	1	0.9993	0.934	0.8956	1.0123	0.9871	0.8353	0.8471	0.91512	0.0475935	0.841452	0.0076172
GMPPB_HUMAN	40 kDa	1	0.9902	0.8594	0.8288	0.9196	0.9017	0.7469	0.7652	0.848256	0.011131	0.830231	0.00678459
HSPB8_HUMAN	22 kDa	0.9907	0.9633	1.1372	1.1958	1.081	1.0253	1.3072	1.4046	1.19396	0.0279189	1.28747	0.0326646
MERL_HUMAN	70 kDa	1	0.961	0.6902	0.6452	0.5534	0.5572	0.5292	0.5382	0.680979	0.00893905	0.961102	0.0475242
NDRG3_HUMAN	41 kDa	1.0059	0.9633	1.4702	1.4637	1.3619	1.3765	1.6027	1.6055	1.48989	0.00198945	1.17156	0.000999803
S38A2_HUMAN	56 kDa	1.0176	1.0589	1.4056	1.417	1.0338	1.1207	1.5505	1.4776	1.35931	0.00328136	1.40548	0.0164438
TOP2B_HUMAN	183 kDa	1	0.9096	1.2459	1.3403	1.1807	1.2154	1.3208	1.3214	1.35432	0.0353506	1.10271	0.0193126
UBE2C_HUMAN	20 kDa	1.0019	0.9909	1.0957	1.1222	1.0248	1.0545	1.1617	1.1714	1.11296	0.0158617	1.12206	0.0148187
WASF2_HUMAN	54 kDa	1	1.01	0.9555	0.9659	0.9928	0.9994	0.9147	0.9146	0.95592	0.0255071	0.918231	0.00163786
PRAF3_HUMAN	22 kDa	1.0068	0.9947	0.923	0.9268	1.0166	0.9637	0.8277	0.8523	0.924207	0.00691712	0.848356	0.0357313
GBRL2_HUMAN	14 kDa	0.9861	1.0492	1.1691	1.1911	1.1876	1.1723	1.4901	1.534	1.15963	0.0397958	1.28145	0.0048634
GPNMB_HUMAN	64 kDa	0.9752	1.1372	1.6413	1.6551	1.2663	1.2005	1.6789	1.547	1.5605	0.0183396	1.30773	0.0356988
H90B4_HUMAN	58 kDa	0.9935	0.9798	1.0597	1.0942	0.9706	0.9351	1.1829	1.1333	1.09152	0.0397452	1.21541	0.021373
IKIP_HUMAN	39 kDa	1	1.0428	0.8454	0.8839	0.9609	0.9348	0.8077	0.8369	0.846534	0.0321051	0.867542	0.0234739
RAB23_HUMAN	27 kDa	0.9793	0.9685	0.8164	0.8718	0.9098	0.8977	0.8143	0.8307	0.866721	0.0441645	0.910097	0.0153683
SCYL1_HUMAN	90 kDa	1	1.0354	1.1592	1.1632	1.0257	1.071	1.1966	1.2085	1.141	0.015061	1.14709	0.0222962
SNP23_HUMAN	23 kDa	1	1.0069	0.8181	0.7877	0.8901	0.9009	0.7763	0.7696	0.80014	0.00598611	0.863149	0.00267805
SPHK1_HUMAN	43 kDa	1	0.9351	1.4242	1.4539	1.0797	1.2245	1.5992	1.6838	1.48731	0.00567978	1.42479	0.0281232
SCRB1_HUMAN	61 kDa	1	0.9849	1.4371	1.3953	1.0374	1.0518	1.6755	1.67	1.42697	0.00273877	1.60133	0.000150515
IREB2_HUMAN	105 kDa	1	1.0409	1.1373	1.1207	0.8497	0.8815	1.0158	1.0184	1.10637	0.0389397	1.17502	0.0109072
ZN318_HUMAN	251 kDa	1	0.9772	1.0858	1.1021	1.0538	1.0543	1.1298	1.1392	1.10656	0.0172381	1.07632	0.00340524
AIFM2_HUMAN	41 kDa	1	1.0509	0.6816	0.7474	0.7509	0.7276	0.6235	0.5659	0.696767	0.017427	0.804464	0.0432192
KIME_HUMAN	42 kDa	1	0.9528	1.1864	1.1734	1.0864	1.0635	1.298	1.3271	1.20842	0.0141627	1.22103	0.00601756
ZNT7_HUMAN	42 kDa	1	0.9954	0.8241	0.8069	0.8653	0.8291	0.7377	0.756	0.81738	0.00237876	0.881551	0.0385032
HSBP1_HUMAN	9 kDa	0.9649	0.9699	0.8761	0.8574	1.0518	1.0411	0.9382	0.9189	0.895958	0.00912035	0.887333	0.00864497
KDEL2_HUMAN	59 kDa	1	1.0494	0.8827	0.8611	0.8205	0.8217	0.805	0.8095	0.850883	0.0297445	0.983132	0.0271235
FRIL_HUMAN	20 kDa	1	1.0232	1.2378	1.3051	0.7583	0.8254	1.2123	1.2174	1.25687	0.0182504	1.53419	0.0062677
TPM1_HUMAN	33 kDa	1.002	1.0465	0.6573	0.6309	0.7104	0.7426	0.6252	0.5992	0.62885	0.00459947	0.84267	0.0312484
RAB43_HUMAN	23 kDa	0.9795	0.9265	1.1759	1.2486	1.0239	1.0263	1.1732	1.1376	1.27204	0.028813	1.12711	0.0182353
CBX5_HUMAN	22 kDa	0.9801	0.9791	0.8293	0.7427	0.8896	0.9083	0.7853	0.7842	0.802368	0.0465627	0.872963	0.00665941
CQ062_HUMAN	21 kDa	1.021	1.0174	1.0569	1.0441	0.9364	0.9689	1.0877	1.1041	1.03071	0.0422759	1.15037	0.0157641
STON2_HUMAN	101 kDa	1.2089	1.301	0.8919	0.8549	1.121	1.0802	0.6306	0.69	0.695964	0.0164999	0.599945	0.00663018
HEAT6_HUMAN	129 kDa	1	0.9963	0.7934	0.832	0.9222	0.9117	0.8201	0.836	0.814206	0.0107543	0.903048	0.0112904
CO4A_HUMAN	193 kDa	1	1.0198	1.3135	1.4464	1.0594	1.1279	1.7083	1.6956	1.36642	0.0314162	1.55621	0.00326312
H12_HUMAN	21 kDa	1	1.0241	1.8998	1.7563	0.8818	0.9718	1.2882	1.3416	1.80628	0.00785601	1.41875	0.0176962
MTNA_HUMAN	39 kDa	1	1.006	0.7829	0.7017	0.5967	0.5837	0.5262	0.5307	0.74008	0.0235285	0.895374	0.0121817
RL22L_HUMAN	15 kDa	1	1.0665	1.5187	1.6855	1.7291	1.7667	2.0607	1.9578	1.55054	0.0240177	1.14952	0.0412315
GET4_HUMAN	37 kDa	1	0.919	1.2159	1.1603	0.8718	0.9001	1.0519	1.0303	1.23825	0.0432059	1.17512	0.012909
S38A1_HUMAN	54 kDa	1	1.0428	1.4144	1.4091	1.2177	1.3382	1.6804	1.6269	1.38217	0.00303771	1.29399	0.0294346
CG050_HUMAN	22 kDa	1.0125	1.0446	0.8909	0.8975	0.949	0.9445	0.9035	0.908	0.869379	0.0145511	0.956694	0.00596932
EBP_HUMAN	26 kDa	1.0023	0.9464	1.3276	1.2894	1.0525	1.1278	1.4278	1.3834	1.34295	0.0101084	1.28936	0.0186622
TMM97_HUMAN	21 kDa	1.0147	0.9619	1.1827	1.1897	0.6275	0.7427	0.9888	1.0183	1.20024	0.017631	1.46482	0.0331384
NDUBB_HUMAN	17 kDa	1	0.9757	1.2088	1.191	1.1758	1.1578	1.2422	1.2205	1.21466	0.00500677	1.05532	0.0445314
SETB1_HUMAN	143 kDa	1.2342	1.2473	0.7916	0.5885	0.5966	0.5645	0.4101	0.3335	0.556156	0.0324905	0.640427	0.0373696
UBE3A_HUMAN	101 kDa	1	0.9899	0.7833	0.8284	0.9149	0.9379	0.7245	0.7293	0.80994	0.0146071	0.78465	0.00344963
RABP2_HUMAN	16 kDa	1	0.9668	1.3629	1.3904	1.3945	1.3958	1.7418	1.7631	1.39989	0.00299096	1.2561	0.000890569
CBX7_HUMAN	28 kDa	1	0.9863	1.921	1.9554	1.0057	1.2474	1.7711	1.678	1.95157	0.00038356	1.53082	0.043839
SC5A3_HUMAN	80 kDa	1	1.0004	0.9293	0.9154	0.8978	0.9334	0.8328	0.818	0.922166	0.00788231	0.901485	0.0427648
HSP13_HUMAN	52 kDa	1	1.014	0.8824	0.8656	0.9597	0.9755	0.9075	0.9047	0.867925	0.00669124	0.936441	0.0165965
PTN2_HUMAN	48 kDa	1	0.9837	1.1513	1.1355	1.0867	1.0761	1.249	1.273	1.1528	0.0055626	1.16608	0.00529279
FSTL1_HUMAN	35 kDa	1	1.0937	0.7378	0.711	0.7966	0.7776	0.5527	0.5331	0.691981	0.0220836	0.689747	0.00310935
TGFI1_HUMAN	50 kDa	1.0097	1.0318	0.9573	0.9624	1.0436	1.0066	0.7549	0.8383	0.940338	0.0329702	0.777095	0.0376241
POTEJ_HUMAN	117 kDa	1	0.9046	0.7373	0.7045	0.9781	1.0177	0.8334	0.8267	0.757009	0.0443763	0.831797	0.0140133
CNTN2_HUMAN	113 kDa	0.9864	1.0373	0.899	0.889	1.0783	1.0704	0.8628	0.8704	0.88353	0.0451784	0.806627	0.000695346
S12A9_HUMAN	96 kDa	1	1.0247	0.8942	0.8866	0.9073	0.9039	0.8223	0.8347	0.879538	0.0110412	0.914863	0.00688107
COG7_HUMAN	86 kDa	1	0.9902	1.1578	1.1583	1.2342	1.2229	1.2666	1.267	1.16375	0.000905362	1.03113	0.0211555
COPRS_HUMAN	20 kDa	1	1.0127	1.2737	1.3171	0.9123	1.006	1.2715	1.266	1.28723	0.00606306	1.32279	0.0222151
SNF5_HUMAN	44 kDa	1	1.0104	0.8295	0.8479	0.9032	0.8709	0.7788	0.7979	0.834361	0.00400435	0.888732	0.0342882
TLE4_HUMAN	84 kDa	1	0.7161	1.7992	1.7443	0.8123	0.8917	1.6772	1.7586	2.06486	0.0241357	2.01631	0.00428367
TMLH_HUMAN	50 kDa	1	1.0091	1.0538	1.0724	1.0181	1.0208	1.0381	1.042	1.05828	0.0298746	1.02021	0.0129974
TRI72_HUMAN	53 kDa	1	1.0137	0.6416	0.5505	1.1085	0.9979	0.383	0.3758	0.591995	0.0123404	0.360235	0.00669646
ITAE_HUMAN	130 kDa	1	1.136	0.6033	0.5661	0.6668	0.6768	0.544	0.5248	0.547472	0.0206216	0.795475	0.00614874
NIPS1_HUMAN	33 kDa	1	0.9327	0.8226	0.803	0.8946	0.8907	0.6537	0.675	0.841103	0.0483513	0.744245	0.00224154
TMM59_HUMAN	36 kDa	1	1.0461	1.1309	1.1349	0.9207	1.0127	1.2598	1.2338	1.10738	0.0416115	1.28975	0.027911
MRP6_HUMAN	165 kDa	1	1.0262	0.9307	0.8925	0.9891	1.0143	0.813	0.8414	0.899812	0.0483251	0.825796	0.0116296
PPCT_HUMAN	25 kDa	1	0.9917	1.0793	1.0852	0.9308	0.9567	1.1414	1.1867	1.08676	0.0034549	1.23343	0.0137379
CP2CI_HUMAN	56 kDa	1	1.0028	1.4021	1.4201	0.9691	0.9374	1.5303	1.5415	1.40913	0.000493873	1.61122	0.000831358
KLH32_HUMAN	70 kDa	1	1.8503	4.2072	4.8523	3.6648	3.6002	4.4758	4.2778	3.17844	0.0282989	1.2049	0.0190185
GOLM1_HUMAN	45 kDa	1	0.9697	0.8151	0.8238	1.0257	1.0894	0.9053	0.8935	0.832056	0.00895967	0.850456	0.0394824
ITA2_HUMAN	129 kDa	1	0.9596	0.7766	0.7223	1.5629	1.4226	0.4379	0.512	0.764901	0.0209075	0.318171	0.0060207
AGRG1_HUMAN	78 kDa	1	1.0063	1.7727	2.1813	1.2404	1.3089	2.2545	2.2898	1.97079	0.0413119	1.78257	0.0014887
INT9_HUMAN	74 kDa	1	0.9941	1.1461	1.1212	0.9904	1.0209	1.4945	1.497	1.137	0.00865946	1.48735	0.000973294
PZP_HUMAN	164 kDa	1	0.8009	1.7144	1.4802	0.8961	0.9066	1.5575	1.6066	1.77389	0.0453618	1.7552	0.00135746
THRB_HUMAN	70 kDa	1	0.9318	1.2415	1.1765	0.8659	0.8167	1.1366	1.1165	1.25168	0.0355584	1.33906	0.0085673
XIAP_HUMAN	57 kDa	1	0.9478	1.1896	1.1647	0.82	0.8498	0.932	0.9521	1.2087	0.0196475	1.12834	0.027
